# Supplementary material for: Application of video surveillance in preclinical safety studies in canines: Understanding the interobserver reliability and validity to recognize clinical behavior
Source: PLoS One. 2025 Jun 27;20(6):e0326916. doi: 10.1371/journal.pone.0326916 (PMC12204552; doi:10.1371/journal.pone.0326916)
Supplement: S1 Dataset — (XLSX) [file pone.0326916.s007.xlsx]

## Sheet: Ground Truth
Video ID	Primary CO 1	Primary CO 2	Primary CO 3	Optional CO 1	Optional CO 2
A01	Aggressiveness
A02	No Clinical Observation
A03	Limping
A04	Tremors			Limp Stiff / Hypertonia
A05	Aggressiveness
A06	Salivation
A07	Convulsions			Ataxia
A08	Anxiety
A09	Limping
A10	Tremors			Twitches
A11	No Clinical Observation
A12	Limp Stiff / Hypertonia
A13	Aggressiveness
A14	Anxiety			Aggressiveness
A15	Ataxia			Tremors
A16	Vomiting / Retching
A17	Vomiting / Retching
A18	No Clinical Observation
A19	Tremors	Ataxia	Convulsions
A20	Vomiting / Retching
A21	Vomiting / Retching
A22	No Clinical Observation
A23	Convulsions
A24	Salivation
A25	Circling	Ataxia
A26	Excitation
A27	Head shaking
A28	Tremors			Twitches
A29	No Clinical Observation
A30	Anxiety
A31	Limp Stiff / Hypertonia
A32	Head shaking
A33	Limping
A34	Convulsions	Tremors		Twitches	Salivation
A35	No Clinical Observation
A36	Circling	Excitation
A37	Anxiety			Aggressiveness
A38	No Clinical Observation
A39	Salivation
A40	No Clinical Observation
A41	No Clinical Observation
A42	Anxiety	Excitation
A43	Vomiting / Retching
A44	Tremors
A45	Tremors
A46	Salivation
A47	Tremors	Limping
A48	Convulsions			Ataxia
A49	Head shaking
A50	Ataxia
A51	No Clinical Observation
A52	Head shaking	Ataxia		Convulsions
A53	Ataxia			Limp Stiff / Hypertonia
A54	Tremors
A55	No Clinical Observation
A56	Salivation
A57	Head shaking
A58	Limping
A59	Aggressiveness
A60	Circling	Excitation
A61	Ataxia
A62	Ataxia
A63	Excitation
A64	Tremors	Ataxia		Limp Stiff / Hypertonia
A65	Circling			Excitation
A66	Circling	Excitation		Vomiting / Retching
A67	Ataxia
A68	Vomiting / Retching
A69	Convulsions			Tremors	Ataxia
A70	Salivation

## Sheet: Expert scoring
Video ID	Clinical Observation	Validity	Expert 1	Expert 2
A01	Aggressiveness	1	2	2
A02	No Clinical Observation	0.39	2	2
A05	Aggressiveness	1	2	2		Optional observation
A06	Salivation	1	2	2
A07	Convulsions	0.96	2	2
A09	Limping	0.96	2	2
A10	Tremors	0.43	2	2
A11	No Clinical Observation	0.43	2	2
A13	Aggressiveness	0.91	2	2
A14	Anxiety	0.96	2	2
A15	Ataxia	1	2	2
A16	Vomiting / Retching	1	2	2		PRIMARY + OPTIONAL ClinObs
A17	Vomiting / Retching	1	2	2			Average		St.Dev	N° videos
A19	Tremors	0.13	2	2		Overall Avg	0.658776	±	0.324104	N=101
A19.2	Ataxia	0.48	2	2		Easy/Easy	0.828039	±	0.231093	N=51
A19.3	Convulsions	0.78	2	2		Easy/Difficult	0.612083	±	0.301455	N=24
A20	Vomiting / Retching	1	2	2		Difficult/Difficult	0.586667	±	0.210528	N=6
A23	Convulsions	1	2	2		Easy/Not	0.188333	±	0.132843	N=6
A25	Circling	0.96	2	2		Difficult/Not	0.271818	±	0.212809	N=11
A27	Head shaking	0.78	2	2
A28	Tremors	0.52	2	2
A32	Head shaking	0.96	2	2
A33	Limping	0.87	2	2
A34.2	Tremors	0.61	2	2
A36	Circling	0.96	2	2
A36.2	Excitation	0.35	2	2
A39	Salivation	1	2	2
A42	Anxiety	0.83	2	2
A44	Tremors	0.78	2	2
A45	Tremors	0.74	2	2
A46	Salivation	1	2	2
A47	Tremors	0.96	2	2
A47.2	Limping	0.65	2	2
A48	Convulsions	0.91	2	2
A49	Head shaking	1	2	2
A50	Ataxia	0.87	2	2
A51	No Clinical Observation	0.65	2	2
A52	Head shaking	0.87	2	2
A52.2	Ataxia	0.57	2	2
A56	Salivation	1	2	2
A57	Head shaking	1	2	2
A59	Aggressiveness	0.96	2	2
A60	Circling	1	2	2
A60.2	Excitation	0.22	2	2
A61	Ataxia	0.91	2	2
A64.2	Ataxia	1	2	2
A65	Circling	1	2	2
A66	Circling	0.96	2	2
A68	Vomiting / Retching	1	2	2
A69	Convulsions	0.91	2	2
A70	Salivation	1	2	2	51
A04	Tremors	0.83	1	2
A18	No Clinical Observation	0.52	1	2
A21	Vomiting / Retching	0.91	1	2
A22	No Clinical Observation	0.35	1	2
A24	Salivation	1	1	2
A26	Excitation	0.96	2	1
A29	No Clinical Observation	0.39	1	2
A30	Anxiety	0.57	1	2
A34	Convulsions	0.83	2	1
A34.2	Salivation	0.17	1	2	Optional because low importance
A35	No Clinical Observation	0.61	1	2
A37	Anxiety	0.74	1	2
A38	No Clinical Observation	0.61	1	2
A40	No Clinical Observation	0.65	1	2
A41	No Clinical Observation	0.65	1	2
A42.2	Excitation	0.17	2	1
A43	Vomiting / Retching	0.91	1	2
A54	Tremors	0.17	2	1
A55	No Clinical Observation	0.91	1	2
A62	Ataxia	1	1	2
A63	Excitation	1	1	2
A64	Tremors	0.09	1	2
A66.2	Excitation	0.13	1	2
A67	Ataxia	0.52	1	2	24
A03	Limping	0.78	1	1
A12	Limp Stiff / Hypertonia	0.52	1	1
A25.2	Ataxia	0.17	1	1
A31	Limp Stiff / Hypertonia	0.7	1	1
A53	Ataxia	0.78	1	1
A58	Limping	0.57	1	1	6
A04	Limp Stiff / Hypertonia	0.43	2	0
A15	Tremors	0.04	2	0
A52	Convulsions	0.09	2	0
A53	Limp Stiff / Hypertonia	0.26	2	0
A65	Excitation	0.22	0	2
A69.2	Ataxia	0.09	0	2	6
A07	Ataxia	0.13	0	1
A08	Anxiety	0.61	0	1
A10	Twitches	0.61	0	1
A14	Aggressiveness	0.39	0	1
A28	Twitches	0.48	1	0
A34	Twitches	0	1	0
A37	Aggressiveness	0.26	0	1
A48	Ataxia	0.17	0	1
A64	Limp Stiff / Hypertonia	0.04	1	0
A66	Vomiting / Retching	0.26	0	1
A69	Tremors	0.04	0	1	11

## Sheet: A
Observer Name:	A		Expertise level:	Moderate
Video ID	Dog ID	Selection 1 (MANDATORY TO FILL)	Selection 2 (optional to fill)	Selection 3 (optional to fill)	Selection 4 (optional to fill)	Comments to add (optional)	Clin Obs List	Expertise level
A01	Yellow Collar	Aggressiveness					No Clinical Observation	Minimal
A02		No Clinical Observation					Aggressiveness	Moderate
A03	Dog Left	Limping	Limp Stiff / Hypertonia	Other Clinical Obs. not listed		Hunched posture	Anxiety	High
A04	Front Dog	Tremors	Limp Stiff / Hypertonia				Ataxia
A05		Aggressiveness					Circling
A06		Salivation					Convulsions
A07		Convulsions	Tremors			I am not sure whether actual convulsion, or convulsion-like.	Excitation
A08		Anxiety					Head shaking
A09	Dog Right at Start	Limping	Limp Stiff / Hypertonia				Tremors
A10	Dog Right	No Clinical Observation				Dog is sniffing, so for me the 'tremors' are due to the sniffing and not a Clin Obs	Twitches
A11	Dog Right	Excitation				Excitation especially at the beginning when chasing the 'toy'	Vomiting / Retching
A12		Limp Stiff / Hypertonia		Other Clinical Obs. not listed		Slight incoordination at the end, not severe enough for ataxia	Limping
A13	Both Dogs	Aggressiveness					Limp Stiff / Hypertonia
A14	Dog Right	Anxiety	Aggressiveness			Aggression due to anxiety	Salivation
A15	Dog Left	Ataxia	Tremors				Other Clinical Obs. not listed
A16	Dog Left	Vomiting / Retching
A17	Dog Left	Vomiting / Retching
A18	Dog Left	No Clinical Observation				Dog is sniffing, so for me the 'tremors' are due to the sniffing and not a Clin Obs. Dog seems unconfortable, but not severe enough and fragment to short to judge
A19	Dog Lying	Other Clinical Obs. not listed	Tremors			Decubitus
A20		Vomiting / Retching
A21	Dog Right	Vomiting / Retching
A22	Dog Right	Circling
A23	Dog Left	Convulsions
A24		Salivation
A25	Dog Left	Circling	Ataxia			Repetitive circling, minimal ataxia
A26	Dog Left	Excitation
A27		Head shaking
A28	Dog Left	Tremors	Twitches
A29	Moving Dog	Excitation	Other Clinical Obs. not listed			Repetitive behavior
A30	Dog Right	Anxiety
A31	Dog Right	Limp Stiff / Hypertonia
A32	Dog Right	Head shaking
A33	Dog Left	Limping	Limp Stiff / Hypertonia
A34		Convulsions	Tremors			In the beginning convulsion, at the end more convusion-like + decubitus
A35	Dog Right	No Clinical Observation
A36	Dog Left	Circling	Excitation	Other Clinical Obs. not listed		Repetitive behavior
A37		Anxiety
A38		Limp Stiff / Hypertonia				Borderline normal/Clin Obs - depending on how the dog acts predose
A39	Dog Left	Salivation
A40		Twitches				Only minimal
A41	Dog Left	Excitation
A42		Anxiety	Aggressiveness			Agression due to anxiety
A43	Dog Left	Vomiting / Retching
A44	Dog Right	Tremors	Twitches
A45	Dog Right	Tremors	Twitches
A46		Salivation	Other Clinical Obs. not listed			Little hunched posture
A47	Dog Right	Tremors	Limping	Other Clinical Obs. not listed		Careful walking and incoordination (could not jump on bench), not really ataxia
A48	Dog Left	Convulsions	Tremors			In the beginning convulsion, at the end more convusion-like + decubitus
A49		Head shaking	Other Clinical Obs. not listed			Sniffing out of normal
A50	Dog Left	Ataxia	Limp Stiff / Hypertonia
A51	Blue Collar	No Clinical Observation
A52	Dog Left	Head shaking	Other Clinical Obs. not listed			Rubbing out of normal
A53	Dog Left	Ataxia	Other Clinical Obs. not listed			Repetitive behavior
A54		Twitches
A55		No Clinical Observation
A56		Salivation
A57	Dog Right	Head shaking
A58	Dog Right	Limping	Limp Stiff / Hypertonia			Limping because he doesn't want to put weight on his paw, altough he does not really lift it
A59	Blue Collar	Aggressiveness
A60	Dog Left	Circling	Other Clinical Obs. not listed			Repetitive behavior
A61		Ataxia	Tremors			Not sure about the tremors, difficult to judge because of the ataxia
A62	Dog Left	Ataxia	Limp Stiff / Hypertonia
A63	Dog Right	Excitation	Other Clinical Obs. not listed			Repetitive behavior
A64	Dog Right	Ataxia	Tremors
A65	Dog Left	Circling	Other Clinical Obs. not listed			Repetitive behavior
A66	Dog Left	Circling	Vomiting / Retching	Other Clinical Obs. not listed		Repetitive behavior
A67		Ataxia	Other Clinical Obs. not listed			Decubitus
A68		Vomiting / Retching
A69		Other Clinical Obs. not listed	Tremors			More convulsion-like
A70		Salivation

## Sheet: B
Observer Name:	B		Expertise level:	Minimal
Video ID	Dog ID	Selection 1 (MANDATORY TO FILL)	Selection 2 (optional to fill)	Selection 3 (optional to fill)	Selection 4 (optional to fill)	Comments to add (optional)	Clin Obs List	Expertise level	Expertise Definition
A01	Yellow Collar	Aggressiveness					No Clinical Observation	Minimal	Observer is familiar with some of the listed clinical observations and/of has limited experience observing them in dogs.
A02		Limb Stiff / Hypertonia					Aggressiveness	Moderate	Observer is familiar with most/all of the clinical observations, is in general able to identify all of them and has observed most of them in dogs.
A03	Dog Left	Limping					Anxiety	High	Observer is familiar with all the listed clinical observations, is able to identify all of them and has observed all of them in dogs.
A04	Front Dog	Tremors	Limb Stiff / Hypertonia				Ataxia
A05		Aggressiveness					Circling
A06		Salivation					Convulsions
A07		Convulsions					Excitation
A08		Ataxia					Head shaking
A09	Dog Right at Start	Limping					Tremors
A10	Dog Right	Tremors					Twitches
A11	Dog Right	Excitation					Vomiting / Retching
A12		Circling	Ataxia				Limping
A13	Both Dogs	No Clinical Observation					Limb Stiff / Hypertonia
A14	Dog Right	Anxiety					Salivation
A15	Dog Left	Ataxia					Other Clinical Obs. not listed
A16	Dog Left	Vomiting / Retching
A17	Dog Left	Vomiting / Retching
A18	Dog Left	No Clinical Observation
A19	Dog Lying	Convulsions	Ataxia
A20		Vomiting / Retching
A21	Dog Right	Vomiting / Retching
A22	Dog Right	No Clinical Observation
A23	Dog Left	Convulsions
A24		Salivation
A25	Dog Left	Circling
A26	Dog Left	Excitation	Other Clinical Obs. not listed	Other Clinical Obs. not listed		Vocalization, hyperpnea
A27		No Clinical Observation
A28	Dog Left	Twitches	Tremors
A29	Moving Dog	No Clinical Observation
A30	Dog Right	Anxiety
A31	Dog Right	Limb Stiff / Hypertonia
A32	Dog Right	No Clinical Observation
A33	Dog Left	Limping
A34		Convulsions
A35	Dog Right	Tremors
A36	Dog Left	Circling	Other Clinical Obs. not listed			Hyperpnea
A37		Anxiety	Limb Stiff / Hypertonia	Other Clinical Obs. not listed		Vocalization
A38		Limb Stiff / Hypertonia
A39	Dog Left	Limping	Salivation
A40		No Clinical Observation
A41	Dog Left	No Clinical Observation
A42		Anxiety
A43	Dog Left	Vomiting / Retching
A44	Dog Right	Tremors
A45	Dog Right	Twitches
A46		Salivation
A47	Dog Right	Tremors	Ataxia	Limping
A48	Dog Left	Convulsions
A49		Head shaking	Circling
A50	Dog Left	Limb Stiff / Hypertonia	Ataxia
A51	Blue Collar	No Clinical Observation
A52	Dog Left	Head shaking	Ataxia
A53	Dog Left	Limb Stiff / Hypertonia
A54		Twitches
A55		No Clinical Observation
A56		Salivation
A57	Dog Right	Head shaking
A58	Dog Right	Limb Stiff / Hypertonia
A59	Blue Collar	Aggressiveness
A60	Dog Left	Circling
A61		Ataxia	Limb Stiff / Hypertonia
A62	Dog Left	Ataxia	Limb Stiff / Hypertonia
A63	Dog Right	Excitation
A64	Dog Right	Ataxia	Tremors
A65	Dog Left	Circling
A66	Dog Left	Circling	Salivation
A67		Ataxia
A68		Vomiting / Retching
A69		Convulsions
A70		Salivation

## Sheet: C
Observer Name:	C		Expertise level:	High
Video ID	Dog ID	Selection 1 (MANDATORY TO FILL)	Selection 2 (optional to fill)	Selection 3 (optional to fill)	Selection 4 (optional to fill)	Comments to add (optional)	Clin Obs List	Expertise level	Expertise Definition
A01	Yellow Collar	Aggressiveness					No Clinical Observation	Minimal	Observer is familiar with some of the listed clinical observations and/of has limited experience observing them in dogs.
A02		No Clinical Observation					Aggressiveness	Moderate	Observer is familiar with most/all of the clinical observations, is in general able to identify all of them and has observed most of them in dogs.
A03	Dog Left	Limping					Anxiety	High	Observer is familiar with all the listed clinical observations, is able to identify all of them and has observed all of them in dogs.
A04	Front Dog	Tremors	Limb Stiff / Hypertonia				Ataxia
A05		Aggressiveness					Circling
A06		Salivation					Convulsions
A07		Convulsions	Limb Stiff / Hypertonia				Excitation
A08		Anxiety					Head shaking
A09	Dog Right at Start	Limping					Tremors
A10	Dog Right	Tremors					Twitches
A11	Dog Right	No Clinical Observation					Vomiting / Retching
A12		Limb Stiff / Hypertonia					Limping
A13	Both Dogs	No Clinical Observation				looks aggressiveness, but I think it's more playing?	Limb Stiff / Hypertonia
A14	Dog Right	Aggressiveness	Anxiety				Salivation
A15	Dog Left	Ataxia					Other Clinical Obs. not listed
A16	Dog Left	Vomiting / Retching
A17	Dog Left	Vomiting / Retching
A18	Dog Left	No Clinical Observation
A19	Dog Lying	Limb Stiff / Hypertonia	Ataxia	Convulsions		convulsion-like?
A20		Vomiting / Retching
A21	Dog Right	Vomiting / Retching
A22	Dog Right	Circling				repetitive behavior
A23	Dog Left	Convulsions	Limb Stiff / Hypertonia
A24		Salivation
A25	Dog Left	Circling	Ataxia			ataxia slight? Repetitive behavior
A26	Dog Left	Excitation
A27		Head shaking
A28	Dog Left	Tremors
A29	Moving Dog	Excitation
A30	Dog Right	Anxiety
A31	Dog Right	Limb Stiff / Hypertonia
A32	Dog Right	Head shaking
A33	Dog Left	Limping				Initial answer= 'reactivity to sound' but this was looking at the wrong dog (on the right) -> Observer C looked again at the video and corrected answer to Limping
A34		Ataxia	Tremors	Limb Stiff / Hypertonia	Convulsions	convulsion like?
A35	Dog Right	No Clinical Observation
A36	Dog Left	Circling	Excitation	Head shaking		repetitive behavior (head shaking, circling)
A37		Anxiety	Aggressiveness
A38		No Clinical Observation
A39	Dog Left	Salivation	Ataxia			ataxia slight?
A40		No Clinical Observation
A41	Dog Left	No Clinical Observation
A42		Aggressiveness	Excitation
A43	Dog Left	Vomiting / Retching
A44	Dog Right	Tremors
A45	Dog Right	Tremors
A46		Salivation
A47	Dog Right	Tremors	Limping	Ataxia	Limb Stiff / Hypertonia
A48	Dog Left	Convulsions	Limb Stiff / Hypertonia
A49		Head shaking	Excitation
A50	Dog Left	Ataxia
A51	Blue Collar	No Clinical Observation
A52	Dog Left	Excitation	Ataxia
A53	Dog Left	Ataxia
A54		No Clinical Observation
A55		No Clinical Observation
A56		Salivation
A57	Dog Right	Head shaking
A58	Dog Right	Limping
A59	Blue Collar	Aggressiveness
A60	Dog Left	Circling	Excitation			repetitive behavior
A61		Ataxia
A62	Dog Left	Ataxia
A63	Dog Right	Excitation
A64	Dog Right	Ataxia
A65	Dog Left	Circling	Excitation
A66	Dog Left	Circling	Salivation			vomiting? Reflux?
A67		Ataxia				lijkt paralyse?
A68		Vomiting / Retching
A69		Convulsions	Limb Stiff / Hypertonia
A70		Salivation

## Sheet: D
Observer Name:	D		Expertise level:	High
Video ID	Dog ID	Selection 1 (MANDATORY TO FILL)	Selection 2 (optional to fill)	Selection 3 (optional to fill)	Selection 4 (optional to fill)	Comments to add (optional)	Clin Obs List	Expertise level	Expertise Definition
A01	Yellow Collar	Aggressiveness					No Clinical Observation	Minimal	Observer is familiar with some of the listed clinical observations and/of has limited experience observing them in dogs.
A02		No Clinical Observation				tries to urinate	Aggressiveness	Moderate	Observer is familiar with most/all of the clinical observations, is in general able to identify all of them and has observed most of them in dogs.
A03	Dog Left	Limping				right hindlimb - partial weight bearing	Anxiety	High	Observer is familiar with all the listed clinical observations, is able to identify all of them and has observed all of them in dogs.
A04	Front Dog	Limb Stiff / Hypertonia					Ataxia
A05		Aggressiveness					Circling
A06		Salivation					Convulsions
A07		Convulsions					Excitation
A08		Anxiety					Head shaking
A09	Dog Right at Start	Limping				right forelimb - not weight bearing	Tremors
A10	Dog Right	Anxiety	Twitches				Twitches
A11	Dog Right	Excitation					Vomiting / Retching
A12		Limb Stiff / Hypertonia					Limping
A13	Both Dogs	Aggressiveness					Limb Stiff / Hypertonia
A14	Dog Right	Anxiety					Salivation
A15	Dog Left	Ataxia	Limb Stiff / Hypertonia				Other Clinical Obs. not listed
A16	Dog Left	Vomiting / Retching	Ataxia
A17	Dog Left	Vomiting / Retching
A18	Dog Left	Anxiety
A19	Dog Lying	Convulsions	Ataxia
A20		Vomiting / Retching
A21	Dog Right	Twitches	Limb Stiff / Hypertonia	Ataxia		seems to be retching also
A22	Dog Right	Circling
A23	Dog Left	Convulsions
A24		Salivation	Twitches
A25	Dog Left	Circling
A26	Dog Left	Excitation
A27		Head shaking
A28	Dog Left	Twitches
A29	Moving Dog	Circling				not in circles ;)
A30	Dog Right	Excitation				subnormal dog barking
A31	Dog Right	No Clinical Observation
A32	Dog Right	Head shaking
A33	Dog Left	Limping				lameness left hindlimb - rigid right hindlimb
A34		Convulsions	Tremors
A35	Dog Right	No Clinical Observation
A36	Dog Left	Circling
A37		Excitation
A38		No Clinical Observation
A39	Dog Left	Salivation
A40		Twitches				the dog appears normal
A41	Dog Left	No Clinical Observation
A42		Excitation
A43	Dog Left	Vomiting / Retching				the dog position seems a little rigid
A44	Dog Right	Tremors	Twitches
A45	Dog Right	Twitches	Tremors			tremors seems too much - as if the dog was shivering
A46		Salivation
A47	Dog Right	Limping	Tremors	Ataxia		wants to jump on the resting board but cannot
A48	Dog Left	Convulsions
A49		Head shaking
A50	Dog Left	Ataxia
A51	Blue Collar	Excitation				oestrus-like sexual behaviour
A52	Dog Left	Head shaking	Twitches
A53	Dog Left	Ataxia				same dog as in video #50
A54		Twitches
A55		No Clinical Observation
A56		Salivation
A57	Dog Right	Head shaking				and scratching
A58	Dog Right	Limping				left forelimb?
A59	Blue Collar	Aggressiveness
A60	Dog Left	Circling
A61		Ataxia
A62	Dog Left	Ataxia
A63	Dog Right	Excitation
A64	Dog Right	Ataxia
A65	Dog Left	Circling
A66	Dog Left	Circling
A67		Ataxia
A68		Vomiting / Retching
A69		Convulsions
A70		Salivation

## Sheet: E
Observer Name:	E		Expertise level:	Moderate
Video ID	Dog ID	Selection 1 (MANDATORY TO FILL)	Selection 2 (optional to fill)	Selection 3 (optional to fill)	Selection 4 (optional to fill)	Comments to add (optional)	Clin Obs List	Expertise level	Expertise Definition
A01	Yellow Collar	Aggressiveness					No Clinical Observation	Minimal	Observer is familiar with some of the listed clinical observations and/of has limited experience observing them in dogs.
A02		Limping					Aggressiveness	Moderate	Observer is familiar with most/all of the clinical observations, is in general able to identify all of them and has observed most of them in dogs.
A03	Dog Left	Limping					Anxiety	High	Observer is familiar with all the listed clinical observations, is able to identify all of them and has observed all of them in dogs.
A04	Front Dog	Tremors					Ataxia
A05		Aggressiveness					Circling
A06		Salivation					Convulsions
A07		Convulsions					Excitation
A08		No Clinical Observation					Head shaking
A09	Dog Right at Start	Limping					Tremors
A10	Dog Right	Tremors					Twitches
A11	Dog Right	No Clinical Observation					Vomiting / Retching
A12		Limping	Limb Stiff / Hypertonia				Limping
A13	Both Dogs	Aggressiveness					Limb Stiff / Hypertonia
A14	Dog Right	Anxiety	Aggressiveness			defensive aggressiveness resulting from anxiety	Salivation
A15	Dog Left	Ataxia					Other Clinical Obs. not listed
A16	Dog Left	Vomiting / Retching
A17	Dog Left	Vomiting / Retching
A18	Dog Left	No Clinical Observation
A19	Dog Lying	Convulsions	Ataxia			ataxia immediately after convulsion phase
A20		Vomiting / Retching
A21	Dog Right	Vomiting / Retching
A22	Dog Right	No Clinical Observation
A23	Dog Left	Convulsions
A24		Salivation
A25	Dog Left	Circling
A26	Dog Left	Excitation
A27		No Clinical Observation
A28	Dog Left	Twitches
A29	Moving Dog	No Clinical Observation
A30	Dog Right	Anxiety	Excitation
A31	Dog Right	Limb Stiff / Hypertonia
A32	Dog Right	Head shaking
A33	Dog Left	Limping
A34		Convulsions	Tremors	Ataxia		tremors, ataxia as a result of convulsions
A35	Dog Right	No Clinical Observation
A36	Dog Left	Circling
A37		Anxiety	Excitation
A38		No Clinical Observation
A39	Dog Left	Salivation
A40		No Clinical Observation
A41	Dog Left	No Clinical Observation
A42		Excitation
A43	Dog Left	Vomiting / Retching
A44	Dog Right	Tremors
A45	Dog Right	Tremors
A46		Salivation
A47	Dog Right	Limping	Tremors
A48	Dog Left	Convulsions
A49		Head shaking
A50	Dog Left	Ataxia
A51	Blue Collar	No Clinical Observation
A52	Dog Left	Head shaking	Other Clinical Obs. not listed			itchiness, pruritus
A53	Dog Left	Ataxia
A54		Twitches
A55		No Clinical Observation
A56		Salivation
A57	Dog Right	Head shaking	Other Clinical Obs. not listed			scratching
A58	Dog Right	Limping
A59	Blue Collar	No Clinical Observation				reaction to other dog biting ear; no aggression?
A60	Dog Left	Circling
A61		Ataxia
A62	Dog Left	Ataxia
A63	Dog Right	Excitation
A64	Dog Right	Ataxia
A65	Dog Left	Circling
A66	Dog Left	Circling
A67		Ataxia	Other Clinical Obs. not listed			hypotonia/paralysis of hind legs
A68		Vomiting / Retching
A69		Convulsions
A70		Salivation

## Sheet: F
Observer Name:	F		Expertise level:	Moderate
Video ID	Dog ID	Selection 1 (MANDATORY TO FILL)	Selection 2 (optional to fill)	Selection 3 (optional to fill)	Selection 4 (optional to fill)	Comments to add (optional)	Clin Obs List	Expertise level	Expertise Definition
A01	Yellow Collar	Aggressiveness					No Clinical Observation	Minimal	Observer is familiar with some of the listed clinical observations and/of has limited experience observing them in dogs.
A02		Ataxia					Aggressiveness	Moderate	Observer is familiar with most/all of the clinical observations, is in general able to identify all of them and has observed most of them in dogs.
A03	Dog Left	Limb Stiff / Hypertonia					Anxiety	High	Observer is familiar with all the listed clinical observations, is able to identify all of them and has observed all of them in dogs.
A04	Front Dog	Tremors	Limb Stiff / Hypertonia				Ataxia
A05		Aggressiveness					Circling
A06		Salivation					Convulsions
A07		Convulsions					Excitation
A08		Anxiety	Ataxia				Head shaking
A09	Dog Right at Start	Limping					Tremors
A10	Dog Right	Twitches					Twitches
A11	Dog Right	Excitation					Vomiting / Retching
A12		Circling					Limping
A13	Both Dogs	Aggressiveness					Limb Stiff / Hypertonia
A14	Dog Right	Anxiety					Salivation
A15	Dog Left	Ataxia					Other Clinical Obs. not listed
A16	Dog Left	Vomiting / Retching
A17	Dog Left	Vomiting / Retching
A18	Dog Left	Limb Stiff / Hypertonia
A19	Dog Lying	Convulsions	Head shaking
A20		Vomiting / Retching
A21	Dog Right	Vomiting / Retching
A22	Dog Right	Circling
A23	Dog Left	Convulsions
A24		Salivation
A25	Dog Left	Circling	Anxiety
A26	Dog Left	Excitation
A27		Head shaking
A28	Dog Left	Twitches
A29	Moving Dog	Circling
A30	Dog Right	Limb Stiff / Hypertonia
A31	Dog Right	Limb Stiff / Hypertonia
A32	Dog Right	Head shaking
A33	Dog Left	Limping
A34		Convulsions	Salivation
A35	Dog Right	No Clinical Observation
A36	Dog Left	Excitation	Circling
A37		Limb Stiff / Hypertonia
A38		Limping
A39	Dog Left	Salivation
A40		No Clinical Observation
A41	Dog Left	Excitation
A42		Ataxia	Anxiety
A43	Dog Left	Vomiting / Retching
A44	Dog Right	Tremors
A45	Dog Right	Tremors	Limb Stiff / Hypertonia
A46		Salivation
A47	Dog Right	Limb Stiff / Hypertonia	Tremors
A48	Dog Left	Convulsions
A49		Head shaking	Circling
A50	Dog Left	Ataxia
A51	Blue Collar	Other Clinical Obs. not listed
A52	Dog Left	Head shaking	Ataxia
A53	Dog Left	Ataxia
A54		Limb Stiff / Hypertonia
A55		No Clinical Observation
A56		Salivation
A57	Dog Right	Head shaking
A58	Dog Right	Limping
A59	Blue Collar	Aggressiveness
A60	Dog Left	Circling
A61		Ataxia
A62	Dog Left	Ataxia
A63	Dog Right	Excitation
A64	Dog Right	Ataxia
A65	Dog Left	Circling	Ataxia
A66	Dog Left	Circling	Vomiting / Retching
A67		Limb Stiff / Hypertonia
A68		Vomiting / Retching
A69		Convulsions
A70		Salivation

## Sheet: G
Observer Name:	G		Expertise level:	High
Video ID	Dog ID	Selection 1 (MANDATORY TO FILL)	Selection 2 (optional to fill)	Selection 3 (optional to fill)	Selection 4 (optional to fill)	Comments to add (optional)	Clin Obs List	Expertise level	Expertise Definition
A01	Yellow Collar	Aggressiveness					No Clinical Observation	Minimal	Observer is familiar with some of the listed clinical observations and/of has limited experience observing them in dogs.
A02		Limb Stiff / Hypertonia	Other Clinical Obs. not listed			Tensed abnormal tail position in beginning	Aggressiveness	Moderate	Observer is familiar with most/all of the clinical observations, is in general able to identify all of them and has observed most of them in dogs.
A03	Dog Left	Limping					Anxiety	High	Observer is familiar with all the listed clinical observations, is able to identify all of them and has observed all of them in dogs.
A04	Front Dog	Twitches	Tremors				Ataxia
A05		Aggressiveness					Circling
A06		Salivation					Convulsions
A07		Convulsions					Excitation
A08		No Clinical Observation				Tripped while jumping on bench but i don't consider this a clinical observation per se	Head shaking
A09	Dog Right at Start	Limping					Tremors
A10	Dog Right	Twitches					Twitches
A11	Dog Right	Excitation					Vomiting / Retching
A12		Circling	Ataxia			ataxia is debatable	Limping
A13	Both Dogs	Aggressiveness					Limb Stiff / Hypertonia
A14	Dog Right	Anxiety	Aggressiveness			Pretty sure that due to anxiety this dog would bite if approached.	Salivation
A15	Dog Left	Ataxia					Other Clinical Obs. not listed
A16	Dog Left	Vomiting / Retching
A17	Dog Left	Vomiting / Retching
A18	Dog Left	Other Clinical Obs. not listed				signs of discomfort, can't tell if he's the one whimpering, is shivering (different from tremor to me)
A19	Dog Lying	Convulsions	Limb Stiff / Hypertonia
A20		Vomiting / Retching
A21	Dog Right	Vomiting / Retching
A22	Dog Right	Circling
A23	Dog Left	Convulsions	Limb Stiff / Hypertonia
A24		Salivation	Twitches	Head shaking
A25	Dog Left	Circling
A26	Dog Left	Excitation
A27		Head shaking
A28	Dog Left	Twitches
A29	Moving Dog	Excitation
A30	Dog Right	Limb Stiff / Hypertonia				The way he vocalises seems abnormal to me, but the other dogs are vocalising as well so i don't call this aggression
A31	Dog Right	Limb Stiff / Hypertonia
A32	Dog Right	Head shaking
A33	Dog Left	Limping
A34		Limb Stiff / Hypertonia	Tremors	Convulsions
A35	Dog Right	Twitches
A36	Dog Left	Circling	Excitation	Head shaking
A37		Aggressiveness	Limb Stiff / Hypertonia			moves pretty stiffly but that might be due to general tension due to aggression and not limb stiffness per se
A38		No Clinical Observation
A39	Dog Left	Salivation
A40		Twitches
A41	Dog Left	Excitation				mild excitation but might not be abnormal to me
A42		Anxiety	Aggressiveness
A43	Dog Left	Vomiting / Retching
A44	Dog Right	Twitches
A45	Dog Right	Tremors
A46		Salivation
A47	Dog Right	Tremors	Limping	Aggressiveness
A48	Dog Left	Convulsions
A49		Head shaking
A50	Dog Left	Ataxia
A51	Blue Collar	No Clinical Observation				riding behaviour, but this is not clinically abnormal in our dogs i think -> initial observation = 'Other ClinObs'. But based on the comment, answer was changed to 'No ClinObs'
A52	Dog Left	Head shaking	Ataxia			ataxia is debatable, he either has balance issues or it's due to the excessive shaking (might be related though)
A53	Dog Left	Ataxia
A54		Tremors	Twitches
A55		No Clinical Observation
A56		Salivation
A57	Dog Right	Head shaking
A58	Dog Right	Limping
A59	Blue Collar	Aggressiveness
A60	Dog Left	Circling	Excitation
A61		Ataxia
A62	Dog Left	Ataxia
A63	Dog Right	Excitation
A64	Dog Right	Ataxia
A65	Dog Left	Circling	Excitation	Ataxia		ataxia is debatable, but he stumbles a few times
A66	Dog Left	Circling	Excitation	Ataxia		same as previous video
A67		Other Clinical Obs. not listed	Ataxia	Limping		limping and ataxia are due to hind limb paralysis
A68		Vomiting / Retching
A69		Convulsions
A70		Salivation

## Sheet: H
Observer Name:	H		Expertise level:	High
Video ID	Dog ID	Selection 1 (MANDATORY TO FILL)	Selection 2 (optional to fill)	Selection 3 (optional to fill)	Selection 4 (optional to fill)	Comments to add (optional)	Clin Obs List	Expertise level	Expertise Definition
A01	Yellow Collar	Aggressiveness					No Clinical Observation	Minimal	Observer is familiar with some of the listed clinical observations and/of has limited experience observing them in dogs.
A02		Limb Stiff / Hypertonia	Limping			Twijfel, hond lijkt te manken/moeilijker te lopen door wat stijve achterpoten maar niet extreem erg	Aggressiveness	Moderate	Observer is familiar with most/all of the clinical observations, is in general able to identify all of them and has observed most of them in dogs.
A03	Dog Left	Limping					Anxiety	High	Observer is familiar with all the listed clinical observations, is able to identify all of them and has observed all of them in dogs.
A04	Front Dog	Tremors	Limping			Twijfel, lijkt ook oncomfortabel op achterpoot en heft rechter achterpoot wat op maar niet helemaal duidelijk	Ataxia
A05		Aggressiveness					Circling
A06		Salivation					Convulsions
A07		Convulsions					Excitation
A08		Anxiety	Ataxia			Twijfel, lijkt eerst wat angstig maar komt wel naar voor in het hok dus niet extreem angstig. Lijkt af en toe ook wat ongecontroleerd te bewegen maar opnieuw niet heel erg	Head shaking
A09	Dog Right at Start	Limping					Tremors
A10	Dog Right	Twitches					Twitches
A11	Dog Right	No Clinical Observation				Speelgedrag, geen agressie	Vomiting / Retching
A12		Circling					Limping
A13	Both Dogs	Aggressiveness					Limb Stiff / Hypertonia
A14	Dog Right	Anxiety					Salivation
A15	Dog Left	Ataxia					Other Clinical Obs. not listed
A16	Dog Left	Vomiting / Retching
A17	Dog Left	Vomiting / Retching
A18	Dog Left	No Clinical Observation				Lijkt wel beetje oncomfortabel maar geen echte andere afwijkingen te merken
A19	Dog Lying	Convulsions
A20		Vomiting / Retching
A21	Dog Right	Vomiting / Retching
A22	Dog Right	Circling	Excitation
A23	Dog Left	Convulsions
A24		Salivation	Twitches	Head shaking		Twitches en head shaking horen bij salivatie
A25	Dog Left	Circling
A26	Dog Left	Excitation
A27		Head shaking
A28	Dog Left	Tremors
A29	Moving Dog	Excitation
A30	Dog Right	Limb Stiff / Hypertonia	Limping			Vooral linker achterpoot lijkt wat stijf/mank, niet heel duidelijk te zien
A31	Dog Right	Limb Stiff / Hypertonia	Ataxia			Twijfel tussen ataxie en stijve achterpoten, loopt moeilijk achteraan
A32	Dog Right	Head shaking
A33	Dog Left	Limping
A34		Convulsions	Tremors
A35	Dog Right	No Clinical Observation
A36	Dog Left	Circling
A37		Anxiety	Excitation			Lijkt eerder te blaffen uit angst? Lichte excitatie
A38		Circling
A39	Dog Left	Salivation
A40		No Clinical Observation
A41	Dog Left	Excitation
A42		Anxiety	Aggressiveness
A43	Dog Left	Vomiting / Retching
A44	Dog Right	Tremors
A45	Dog Right	Tremors
A46		Salivation
A47	Dog Right	Limping	Tremors
A48	Dog Left	Convulsions
A49		Head shaking
A50	Dog Left	Ataxia
A51	Blue Collar	No Clinical Observation
A52	Dog Left	Head shaking
A53	Dog Left	Ataxia				Twijfel, lijkt moeilijk te coordinieren om te kunnen springen
A54		Tremors
A55		No Clinical Observation
A56		Salivation
A57	Dog Right	Head shaking
A58	Dog Right	Limb Stiff / Hypertonia	Limping			Twijfel tussen manken en stijve achterpoten
A59	Blue Collar	Aggressiveness
A60	Dog Left	Circling
A61		Ataxia	Tremors			Lijkt ook tremors te hebben (maar kan ook aan beeld liggen)
A62	Dog Left	Ataxia	Limping			Mankt ook even op rechter voorpoot
A63	Dog Right	Excitation
A64	Dog Right	Ataxia
A65	Dog Left	Circling
A66	Dog Left	Circling
A67		Limping	Other Clinical Obs. not listed			Paraplegic/paraparese/weakness on the hind legs
A68		Vomiting / Retching
A69		Convulsions
A70		Salivation

[truncated: 15 more sheets: I, J, K, L, M, N, O, P, Q, R, S, T, U, V, W]
